# Supplementary material for: Hospital-Treated Infections and Increased Risk of Two EBV-Related Malignancies: A Nested Case-Control Study
Source: Cancers (Basel). 2022 Aug 5;14(15):3804. doi: 10.3390/cancers14153804 (PMC9367337; doi:10.3390/cancers14153804)
Supplement: Supplementary file 1 [file cancers-14-03804-s001.zip]

Archive with 1 entries (1 files):
- cancers-1845973-supplementary.pdf
